# Supplementary material for: Group 1 LEA Proteins in Durum Wheat: Evolution, Expression, and Roles in Abiotic Stress Tolerance
Source: Plants (Basel). 2025 Sep 9;14(18):2817. doi: 10.3390/plants14182817 (PMC12473993; doi:10.3390/plants14182817)
Supplement: Supplementary file 1 [file plants-14-02817-s001.zip]

Archive with 1 entries (1 files):
- plants-3747510-supplementary.pdf
